# Supplementary material for: Eriocomavaldesii, a new species from México (Poaceae, Stipeae)
Source: PhytoKeys. 2020 Jan 27;139:21–8. doi: 10.3897/phytokeys.139.47373 (PMC6997273; doi:10.3897/phytokeys.139.47373)
Supplement: XML Treatment for Eriocoma valdesii [file phytokeys.139.47373-treatment1.xml]

<!DOCTYPE tp:taxon-treatment
  PUBLIC "-//TaxonX//DTD Taxonomic Treatment Publishing DTD v0 20100105//EN" "tax-treatment-NSO.dtd">
<tp:taxon-treatment xmlns:tp="http://www.plazi.org/taxpub"><tp:treatment-meta><kwd-group><label>Taxon classification</label><kwd><named-content xmlns:xlink="http://www.w3.org/1999/xlink" content-type="kingdom">Plantae</named-content></kwd><kwd><named-content xmlns:xlink="http://www.w3.org/1999/xlink" content-type="order">Poales</named-content></kwd><kwd><named-content xmlns:xlink="http://www.w3.org/1999/xlink" content-type="family">Stipeae</named-content></kwd></kwd-group><mixed-citation publication-type="journal"><person-group><name><surname>Peterson</surname><given-names>Paul M.</given-names></name><name><surname>Romaschenko</surname><given-names>Konstantin</given-names></name><name><surname>Soreng</surname><given-names>Robert J.</given-names></name><name><surname>Valdés Reyna</surname><given-names>Jesus</given-names></name></person-group><article-title><italic><tp:taxon-name><tp:taxon-name-part taxon-name-part-type="genus" reg="Eriocoma">Eriocoma</tp:taxon-name-part> <tp:taxon-name-part taxon-name-part-type="species" reg="valdesii">valdesii</tp:taxon-name-part></tp:taxon-name></italic>, a new species from México (<tp:taxon-name><tp:taxon-name-part taxon-name-part-type="family">Poaceae</tp:taxon-name-part></tp:taxon-name>, <tp:taxon-name><tp:taxon-name-part taxon-name-part-type="tribe">Stipeae</tp:taxon-name-part></tp:taxon-name>)</article-title><source>PhytoKeys</source><day>27</day><month>1</month><year>2020</year><volume>139</volume><fpage>21</fpage><lpage>28</lpage><pub-id pub-id-type="doi">10.3897/phytokeys.139.47373</pub-id></mixed-citation></tp:treatment-meta><tp:nomenclature><tp:taxon-name><object-id xmlns:xlink="http://www.w3.org/1999/xlink" content-type="arpha" xlink:type="simple">BEA8CD78-6EDF-5550-92B6-F41A09801226</object-id>
            <tp:taxon-name-part taxon-name-part-type="genus" reg="Eriocoma">Eriocoma</tp:taxon-name-part>
            <tp:taxon-name-part taxon-name-part-type="species" reg="valdesii">valdesii</tp:taxon-name-part>
            <object-id xmlns:xlink="http://www.w3.org/1999/xlink" content-type="ipni" xlink:type="simple">urn:lsid:ipni.org:names:77204848-1</object-id>
          </tp:taxon-name><tp:taxon-authority>Hoge ex Romasch., P.M. Peterson &amp; Soreng</tp:taxon-authority><tp:taxon-status xmlns:xlink="http://www.w3.org/1999/xlink" xlink:type="simple">sp. nov.</tp:taxon-status><xref ref-type="fig" rid="F1">Fig. 1A–M</xref></tp:nomenclature><tp:treatment-sec sec-type="material" id="SECID0ETJAC"><title>Type.</title><p>México, Coahuila, Municipio de Saltillo, 2 km above Estación Carneros just below microondas [<named-content xmlns:xlink="http://www.w3.org/1999/xlink" content-type="dwc:verbatimCoordinates" xlink:type="simple"><named-content content-type="geo-json" specific-use="{&#34;type&#34;:&#34;Point&#34;,&#34;coordinates&#34;:[-101.118280,25.123060]}" id="NCID0E3JAC" xlink:type="simple">25.12306N, 101.11828W</named-content></named-content>], 2270 m, 13 Sep 2012, <italic>Peterson, Romaschenko &amp; Valdés Reyna 24469</italic> (holotype: US-3741901!; isotypes: ANSM!, US-3741902!).</p></tp:treatment-sec><tp:treatment-sec sec-type="diagnosis" id="SECID0EDKAC"><title>Diagnosis.</title><p>Differing from <italic><tp:taxon-name><tp:taxon-name-part taxon-name-part-type="genus" reg="Eriocoma">Eriocoma</tp:taxon-name-part> <tp:taxon-name-part taxon-name-part-type="species" reg="lobata">lobata</tp:taxon-name-part></tp:taxon-name></italic> (Swallen) Romasch. in having ligules (2–) 4.5–8.5 mm long with acute to narrowly acute and lacerate apices (verses ligules ≤ 1.5 mm long with truncate apices) and florets with a sharp-pointed callus (verses florets with a blunt callus) [<xref ref-type="bibr" rid="B19">Swallen 1933</xref>; <xref ref-type="bibr" rid="B2">Barkworth 2007</xref>; <xref ref-type="bibr" rid="B22">Valdés Reyna 2015</xref>].</p></tp:treatment-sec><tp:treatment-sec sec-type="description" id="SECID0EALAC"><title>Description.</title><p><bold><italic>Perennials</italic></bold>, cespitose, without rhizomes. <bold><italic>Culms</italic></bold> 60–130 cm tall, erect, unbranched above, 2–4 mm in diameter near the base, nodes 3–4 below the inflorescence, glabrous. <bold><italic>Leaf sheaths</italic></bold> shorter than the internodes, glabrous, older ones dorsally flattened below; <bold>collar</bold> glabrous or sparsely pubescent; <bold><italic>ligules</italic></bold> (2–) 4.5–8.5 mm long, strongly asymmetrical, membranous, margins decurrent, often with small hairs above, the hairs less than 1 mm long, apex acute to narrowly acute, lacerate; <bold><italic>blades</italic></bold> (15–) 25–50 (–60) cm long, (2–) 3–5 mm wide, flat to involute, glabrous, smooth below, scabrous above and along margins. <bold><italic>Panicles</italic></bold> 12–35 cm long, 1–2 cm wide, narrow and contracted; <bold><italic>branches</italic></bold> 1–6.5 cm long, ascending, straight and tightly appressed. <bold><italic>Spikelets</italic></bold> 8–13 mm long, usually lanceolate, subterete, rarely laterally compressed, with one fertile floret without rachilla extension, disarticulation above the glumes; <bold><italic>glumes</italic></bold> 8–13 mm long, longer than the florets, membranous, mostly hyaline above, 3-veined, unawned, apex long acuminate; <bold><italic>lower glumes</italic></bold> 10–13 mm long; <bold><italic>upper glumes</italic></bold> 8–12 mm long; <bold><italic>florets</italic></bold> (including the callus) 6–7.5 mm long, terete, fusiform, straminious to light brownish; <bold>callus</bold> about 1–1.4 mm long, densely bearded with hairs up to 1.5 mm long, the base sharp-pointed and slightly curved; <bold><italic>lemmas</italic></bold> coriaceous, indurate, evenly hairy, the hairs 1–1.4 (–2) mm long, apex 2-lobed, the lobes about 0.2–0.5 mm long; <bold><italic>lemmatal awns</italic></bold> 12–24 mm long, 1 or 2-geniculate, the lowest one or two segments twisted and short hairy (sometimes only visible in young material), the hairs less than 1 mm long, upper segment scabrous; <bold><italic>paleas</italic></bold> 3.2–5 mm long, shorter than the lemma, hairy, 2-veined, veins not prolonged; <bold><italic>stamens</italic></bold> 3, <bold><italic>anthers</italic></bold> (2.6–) 3–3.3 mm long, dehiscent, penicillate; <bold><italic>lodicules</italic></bold> 2 or 3, about 1.2–1.5 mm long, narrow-elliptic; stigmas 2. <bold><italic>Caryopses</italic></bold> 4–6 mm long, fusiform, pericarp adherent, hilum linear.</p><fig id="F1" position="float" orientation="portrait"><object-id xmlns:xlink="http://www.w3.org/1999/xlink" content-type="doi" xlink:type="simple">10.3897/phytokeys.139.47373.figure1</object-id><object-id xmlns:xlink="http://www.w3.org/1999/xlink" content-type="arpha" xlink:type="simple">9F825936-14E7-5E70-806E-2202BAD32051</object-id><label>Figure 1.</label><caption><p><italic><tp:taxon-name><tp:taxon-name-part taxon-name-part-type="genus" reg="Eriocoma">Eriocoma</tp:taxon-name-part> <tp:taxon-name-part taxon-name-part-type="species" reg="valdesii">valdesii</tp:taxon-name-part></tp:taxon-name></italic>. <bold>A</bold> Habit <bold>B</bold> culm and panicle <bold>C</bold> panicle branch <bold>D</bold> sheath, ligule, and blade <bold>E</bold> lower glume <bold>F</bold> upper glume <bold>G</bold> floret <bold>H</bold> floret, enlarged <bold>I</bold> palea <bold>J</bold> palea, lodicules, ovary, and stamen <bold>K</bold> stamen <bold>L</bold> lodicules <bold>M</bold> ovary. Drawn from the holotype collection (<italic>Peterson, Romaschenko &amp; Valdés Reyna 24469</italic>).</p></caption><graphic xmlns:xlink="http://www.w3.org/1999/xlink" xlink:href="phytokeys-139-021-g001.jpg" position="float" orientation="portrait" xlink:type="simple" id="oo_375464.jpg"><uri content-type="original_file" xlink:type="simple">https://binary.pensoft.net/fig/375464</uri></graphic></fig></tp:treatment-sec><tp:treatment-sec sec-type="distribution" id="SECID0EZOAC"><title>Distribution.</title><p>The new species is known from the Municipio de Bustamante in Tamaulipas, the Municipio Catorce in San Luis Potosí, the Municipio de Saltillo in Coahuila, and the Municipios Galeana and Santa Catarina in Nuevo León.</p></tp:treatment-sec><tp:treatment-sec sec-type="conservation status" id="SECID0E5OAC"><title>Conservation status.</title><p>The species is rare in México, but with more collecting it probably will be found in the adjacent state of Zacatecas.</p></tp:treatment-sec><tp:treatment-sec sec-type="etymology" id="SECID0EDPAC"><title>Etymology.</title><p>The specific epithet honors Jesus Valdés Reyna (1948–), a renowned Mexican agrostologist, friend, and colleague who PMP, RJS, and KR have worked with for more than 35 years.</p></tp:treatment-sec><tp:treatment-sec sec-type="ecology" id="SECID0EIPAC"><title>Ecology.</title><p>The new species has been found on calcareous (gypsum) rocky slopes and hillsides at 1700–2721 m associated with <italic><tp:taxon-name><tp:taxon-name-part taxon-name-part-type="genus" reg="Pinus">Pinus</tp:taxon-name-part> <tp:taxon-name-part taxon-name-part-type="species" reg="cembroides">cembroides</tp:taxon-name-part></tp:taxon-name></italic> Zucc, <italic><tp:taxon-name><tp:taxon-name-part taxon-name-part-type="genus" reg="Pinus">P.</tp:taxon-name-part> <tp:taxon-name-part taxon-name-part-type="species" reg="teocote">teocote</tp:taxon-name-part></tp:taxon-name></italic> Schltdl. &amp; Cham., <italic><tp:taxon-name><tp:taxon-name-part taxon-name-part-type="genus" reg="Juniperus">Juniperus</tp:taxon-name-part> <tp:taxon-name-part taxon-name-part-type="species" reg="coahuilensis">coahuilensis</tp:taxon-name-part></tp:taxon-name></italic> (Martínez) Gaussen ex R.P. Adams, <italic><tp:taxon-name><tp:taxon-name-part taxon-name-part-type="genus" reg="Quercus">Quercus</tp:taxon-name-part> <tp:taxon-name-part taxon-name-part-type="species" reg="pringlei">pringlei</tp:taxon-name-part></tp:taxon-name></italic> Seemen, <italic><tp:taxon-name><tp:taxon-name-part taxon-name-part-type="genus" reg="Cowania">Cowania</tp:taxon-name-part> <tp:taxon-name-part taxon-name-part-type="species" reg="mexicana">mexicana</tp:taxon-name-part></tp:taxon-name></italic> D. Don, <italic><tp:taxon-name><tp:taxon-name-part taxon-name-part-type="genus" reg="Rhus">Rhus</tp:taxon-name-part> <tp:taxon-name-part taxon-name-part-type="species" reg="virens">virens</tp:taxon-name-part></tp:taxon-name></italic> Lindh. ex A. Gray, <italic><tp:taxon-name><tp:taxon-name-part taxon-name-part-type="genus" reg="Parthenium">Parthenium</tp:taxon-name-part> <tp:taxon-name-part taxon-name-part-type="species" reg="incanum">incanum</tp:taxon-name-part></tp:taxon-name></italic> Kunth. <italic><tp:taxon-name><tp:taxon-name-part taxon-name-part-type="genus" reg="Arctostaphylos">Arctostaphylos</tp:taxon-name-part> <tp:taxon-name-part taxon-name-part-type="species" reg="pungens">pungens</tp:taxon-name-part></tp:taxon-name></italic> Kunth, <italic><tp:taxon-name><tp:taxon-name-part taxon-name-part-type="genus" reg="Arbutus">Arbutus</tp:taxon-name-part> <tp:taxon-name-part taxon-name-part-type="species" reg="xalapensis">xalapensis</tp:taxon-name-part></tp:taxon-name></italic> Kunth, <italic><tp:taxon-name><tp:taxon-name-part taxon-name-part-type="genus" reg="Buddleja">Buddleja</tp:taxon-name-part> <tp:taxon-name-part taxon-name-part-type="species" reg="tomentella">tomentella</tp:taxon-name-part></tp:taxon-name></italic> Standl., <italic><tp:taxon-name><tp:taxon-name-part taxon-name-part-type="genus" reg="Bauhinia">Bauhinia</tp:taxon-name-part> <tp:taxon-name-part taxon-name-part-type="species" reg="ramossisima">ramossisima</tp:taxon-name-part></tp:taxon-name></italic> Benth. ex Hemsl., <italic><tp:taxon-name><tp:taxon-name-part taxon-name-part-type="genus" reg="Cercocarpus">Cercocarpus</tp:taxon-name-part> <tp:taxon-name-part taxon-name-part-type="species" reg="betuloides">betuloides</tp:taxon-name-part></tp:taxon-name></italic> Nutt., <italic><tp:taxon-name><tp:taxon-name-part taxon-name-part-type="genus" reg="Yucca">Yucca</tp:taxon-name-part> <tp:taxon-name-part taxon-name-part-type="species" reg="carnerosana">carnerosana</tp:taxon-name-part></tp:taxon-name></italic> (Trel.) McKelvey, <italic><tp:taxon-name><tp:taxon-name-part taxon-name-part-type="genus" reg="Agave">Agave</tp:taxon-name-part> <tp:taxon-name-part taxon-name-part-type="species" reg="lechuguilla">lechuguilla</tp:taxon-name-part></tp:taxon-name></italic> Torr., <italic><tp:taxon-name><tp:taxon-name-part taxon-name-part-type="genus" reg="Agave">A.</tp:taxon-name-part> <tp:taxon-name-part taxon-name-part-type="species" reg="gentryi">gentryi</tp:taxon-name-part></tp:taxon-name></italic> B. Ullrich, <italic><tp:taxon-name><tp:taxon-name-part taxon-name-part-type="genus" reg="Mimosa">Mimosa</tp:taxon-name-part> <tp:taxon-name-part taxon-name-part-type="species" reg="biuncifera">biuncifera</tp:taxon-name-part></tp:taxon-name></italic> Benth., <italic><tp:taxon-name><tp:taxon-name-part taxon-name-part-type="genus" reg="Eriocoma">Eriocoma</tp:taxon-name-part> <tp:taxon-name-part taxon-name-part-type="species" reg="lobata">lobata</tp:taxon-name-part></tp:taxon-name></italic>, <italic><tp:taxon-name><tp:taxon-name-part taxon-name-part-type="genus" reg="Muhlenbergia">Muhlenbergia</tp:taxon-name-part></tp:taxon-name></italic>, <italic>dubia</italic> E. Fourn., <italic><tp:taxon-name><tp:taxon-name-part taxon-name-part-type="genus" reg="Muhlenbergia">M.</tp:taxon-name-part> <tp:taxon-name-part taxon-name-part-type="species" reg="pubescens">pubescens</tp:taxon-name-part></tp:taxon-name></italic> (Kunth) Hitchc., <italic><tp:taxon-name><tp:taxon-name-part taxon-name-part-type="genus" reg="Pseudoeriocoma">Pseudoeriocoma</tp:taxon-name-part> <tp:taxon-name-part taxon-name-part-type="species" reg="multinodis">multinodis</tp:taxon-name-part></tp:taxon-name></italic> (Scribn. ex Beal) Romasch., <italic><tp:taxon-name><tp:taxon-name-part taxon-name-part-type="genus" reg="Erioneuron">Erioneuron</tp:taxon-name-part> <tp:taxon-name-part taxon-name-part-type="species" reg="avenaceum">avenaceum</tp:taxon-name-part></tp:taxon-name></italic> (Kunth) Tateoka, <italic><tp:taxon-name><tp:taxon-name-part taxon-name-part-type="genus" reg="Aristida">Aristida</tp:taxon-name-part> <tp:taxon-name-part taxon-name-part-type="species" reg="curtifolia">curtifolia</tp:taxon-name-part></tp:taxon-name></italic> E. Fourn., <italic><tp:taxon-name><tp:taxon-name-part taxon-name-part-type="genus" reg="Bouteloua">Bouteloua</tp:taxon-name-part> <tp:taxon-name-part taxon-name-part-type="species" reg="uniflora">uniflora</tp:taxon-name-part></tp:taxon-name></italic> Vasey, <italic><tp:taxon-name><tp:taxon-name-part taxon-name-part-type="genus" reg="Berberis">Berberis</tp:taxon-name-part></tp:taxon-name></italic> sp., <italic><tp:taxon-name><tp:taxon-name-part taxon-name-part-type="genus" reg="Brickellia">Brickellia</tp:taxon-name-part></tp:taxon-name></italic> sp., <italic><tp:taxon-name><tp:taxon-name-part taxon-name-part-type="genus" reg="Prunus">Prunus</tp:taxon-name-part></tp:taxon-name></italic> sp., <italic><tp:taxon-name><tp:taxon-name-part taxon-name-part-type="genus" reg="Salvia">Salvia</tp:taxon-name-part></tp:taxon-name></italic>, spp., <italic><tp:taxon-name><tp:taxon-name-part taxon-name-part-type="genus" reg="Stevia">Stevia</tp:taxon-name-part></tp:taxon-name></italic> sp., <italic><tp:taxon-name><tp:taxon-name-part taxon-name-part-type="genus" reg="Tagetes">Tagetes</tp:taxon-name-part></tp:taxon-name></italic> sp., <italic><tp:taxon-name><tp:taxon-name-part taxon-name-part-type="genus" reg="Dasylirion">Dasylirion</tp:taxon-name-part></tp:taxon-name></italic> sp., <italic><tp:taxon-name><tp:taxon-name-part taxon-name-part-type="genus" reg="Ephedra">Ephedra</tp:taxon-name-part></tp:taxon-name></italic> sp., <italic><tp:taxon-name><tp:taxon-name-part taxon-name-part-type="genus" reg="Brahea">Brahea</tp:taxon-name-part></tp:taxon-name></italic> sp., and <italic><tp:taxon-name><tp:taxon-name-part taxon-name-part-type="genus" reg="Heliotropium">Heliotropium</tp:taxon-name-part></tp:taxon-name></italic> sp.</p></tp:treatment-sec><tp:treatment-sec sec-type="discussion" id="SECID0EQJAE"><title>Discussion.</title><p>Another species morphologically similar to <italic><tp:taxon-name><tp:taxon-name-part taxon-name-part-type="genus" reg="Eriocoma">E.</tp:taxon-name-part> <tp:taxon-name-part taxon-name-part-type="species" reg="valdesii">valdesii</tp:taxon-name-part></tp:taxon-name></italic> in having sharp-pointed calluses, although not yet collected in México, is <italic><tp:taxon-name><tp:taxon-name-part taxon-name-part-type="genus" reg="Eriocoma">E.</tp:taxon-name-part> <tp:taxon-name-part taxon-name-part-type="species" reg="scribneri">scribneri</tp:taxon-name-part></tp:taxon-name></italic> (Vasey) Romasch. found in the USA in western Texas, New México, Arizona, Colorado, Utah, and southeastern Wyoming (<xref ref-type="bibr" rid="B2">Barkworth 2007</xref>). However, <italic><tp:taxon-name><tp:taxon-name-part taxon-name-part-type="genus" reg="Eriocoma">E.</tp:taxon-name-part> <tp:taxon-name-part taxon-name-part-type="species" reg="scribneri">scribneri</tp:taxon-name-part></tp:taxon-name></italic> differs in having shorter ligules ≤ 1.5 mm long with truncate apices and paleas 2.5–3.5 mm long (verses paleas 4–5 mm long in <italic><tp:taxon-name><tp:taxon-name-part taxon-name-part-type="genus" reg="Eriocoma">E.</tp:taxon-name-part> <tp:taxon-name-part taxon-name-part-type="species" reg="valdesii">valdesii</tp:taxon-name-part></tp:taxon-name></italic>). <italic><tp:taxon-name><tp:taxon-name-part taxon-name-part-type="genus" reg="Eriocoma">Eriocoma</tp:taxon-name-part> <tp:taxon-name-part taxon-name-part-type="species" reg="arida">arida</tp:taxon-name-part></tp:taxon-name></italic> (M.E. Jones) Romasch., also with sharp-pointed calluses, differs from our new species in having lemmatal awns 40–80 mm long that are obscurely 1-geniculate and scabrous throughout (<xref ref-type="bibr" rid="B2">Barkworth 2007</xref>). Reports of <italic><tp:taxon-name><tp:taxon-name-part taxon-name-part-type="genus" reg="Eriocoma">E.</tp:taxon-name-part> <tp:taxon-name-part taxon-name-part-type="species" reg="arida">arida</tp:taxon-name-part></tp:taxon-name></italic> from Hidalgo and Nuevo León, México (<xref ref-type="bibr" rid="B16">Sánchez-Ken 2018</xref>) are perhaps in error since <xref ref-type="bibr" rid="B5">Dávila et al. (2018)</xref> did not record this species and <xref ref-type="bibr" rid="B2">Barkworth (2007)</xref> reported it as not found in México. <italic><tp:taxon-name><tp:taxon-name-part taxon-name-part-type="genus" reg="Eriocoma">Eriocoma</tp:taxon-name-part> <tp:taxon-name-part taxon-name-part-type="species" reg="perplexa">perplexa</tp:taxon-name-part></tp:taxon-name></italic> (P.S. Hoge &amp; Barkworth) Romasch. was reported in <xref ref-type="bibr" rid="B5">Dávila et al. (2018)</xref> and <xref ref-type="bibr" rid="B16">Sánchez-Ken (2018)</xref> as occurring in Coahuila but it was not included in <xref ref-type="bibr" rid="B22">Valdés Reyna's (2015)</xref>, Gramíneas de Coahuila. It differs from <italic><tp:taxon-name><tp:taxon-name-part taxon-name-part-type="genus" reg="Eriocoma">E.</tp:taxon-name-part> <tp:taxon-name-part taxon-name-part-type="species" reg="valdesii">valdesii</tp:taxon-name-part></tp:taxon-name></italic> in having shorter ligules 0.2–3.5 mm long [verses (2–) 4.5–8.5 mm long in <italic><tp:taxon-name><tp:taxon-name-part taxon-name-part-type="genus" reg="Eriocoma">E.</tp:taxon-name-part> <tp:taxon-name-part taxon-name-part-type="species" reg="valdesii">valdesii</tp:taxon-name-part></tp:taxon-name></italic>] and a blunt callus only 0.4–0.6 mm long (verses 1–1.4 mm) [<xref ref-type="bibr" rid="B1">Barkworth 1993</xref>, <xref ref-type="bibr" rid="B2">2007</xref>]. The new species can sometimes be confused with <italic><tp:taxon-name><tp:taxon-name-part taxon-name-part-type="genus" reg="Eriocoma">Eriocoma</tp:taxon-name-part> <tp:taxon-name-part taxon-name-part-type="species" reg="robusta">robusta</tp:taxon-name-part></tp:taxon-name></italic> (Vasey) Romasch., a much taller species up to 2.3 m tall with hairy collars, particularly on the flag leaves (glabrous or sparsely pubescent in <italic><tp:taxon-name><tp:taxon-name-part taxon-name-part-type="genus" reg="Eriocoma">E.</tp:taxon-name-part> <tp:taxon-name-part taxon-name-part-type="species" reg="valdesii">valdesii</tp:taxon-name-part></tp:taxon-name></italic>), florets with a blunt callus, and lemmatal awns that are 20–32 mm long with the lower two segments scabrous (lemmatal awns 12–24 mm long and lower two segments short hairy in <italic><tp:taxon-name><tp:taxon-name-part taxon-name-part-type="genus" reg="Eriocoma">E.</tp:taxon-name-part> <tp:taxon-name-part taxon-name-part-type="species" reg="valdesii">valdesii</tp:taxon-name-part></tp:taxon-name></italic>) [<xref ref-type="bibr" rid="B2">Barkworth 2007</xref>; <xref ref-type="bibr" rid="B22">Valdés Reyna 2015</xref>]. The new species is most similar to <italic><tp:taxon-name><tp:taxon-name-part taxon-name-part-type="genus" reg="Eriocoma">Eriocoma</tp:taxon-name-part> <tp:taxon-name-part taxon-name-part-type="species" reg="alta">alta</tp:taxon-name-part></tp:taxon-name></italic> (Swallen) Romasch. since both species share long ligules, long leaf blades up to 60 cm long, and florets with sharp-pointed calluses (<xref ref-type="bibr" rid="B20">Swallen 1943</xref>). However, <italic><tp:taxon-name><tp:taxon-name-part taxon-name-part-type="genus" reg="Eriocoma">E.</tp:taxon-name-part> <tp:taxon-name-part taxon-name-part-type="species" reg="alta">alta</tp:taxon-name-part></tp:taxon-name></italic> differs from the new species in having dark brown (verses straminious to light brownish in <italic><tp:taxon-name><tp:taxon-name-part taxon-name-part-type="genus" reg="Eriocoma">E.</tp:taxon-name-part> <tp:taxon-name-part taxon-name-part-type="species" reg="valdesii">valdesii</tp:taxon-name-part></tp:taxon-name></italic>) florets 4–5.5 mm long (verses 6–7.5 mm long) with awns 8–12 mm long (versus 12–24 mm long), the awns scaberulous below (verses short hairy below), and short upper glumes 7–8 mm long (verses 8–12 mm long). <italic>Peterson, Saarela &amp; Romaschenko 23219</italic> from Nuevo León differs from other collections of <italic><tp:taxon-name><tp:taxon-name-part taxon-name-part-type="genus" reg="Eriocoma">E.</tp:taxon-name-part> <tp:taxon-name-part taxon-name-part-type="species" reg="valdesii">valdesii</tp:taxon-name-part></tp:taxon-name></italic> in having short, lacerate ligules about 2 mm long.</p><p>In our preliminary molecular DNA sequence analysis of most American species of <italic><tp:taxon-name><tp:taxon-name-part taxon-name-part-type="genus" reg="Eriocoma">Eriocoma</tp:taxon-name-part></tp:taxon-name></italic> there is a strongly-supported <italic><tp:taxon-name><tp:taxon-name-part taxon-name-part-type="genus" reg="Eriocoma">E.</tp:taxon-name-part> <tp:taxon-name-part taxon-name-part-type="species" reg="lobata">lobata</tp:taxon-name-part></tp:taxon-name></italic> I clade (including the type) found allied with <italic><tp:taxon-name><tp:taxon-name-part taxon-name-part-type="genus" reg="Eriocoma">E.</tp:taxon-name-part> <tp:taxon-name-part taxon-name-part-type="species" reg="coronata">coronata</tp:taxon-name-part></tp:taxon-name></italic> (Thurb.) Romasch., <italic><tp:taxon-name><tp:taxon-name-part taxon-name-part-type="genus" reg="Eriocoma">E.</tp:taxon-name-part> <tp:taxon-name-part taxon-name-part-type="species" reg="parishii">parishii</tp:taxon-name-part></tp:taxon-name></italic> (Vasey) Romasch., and <italic><tp:taxon-name><tp:taxon-name-part taxon-name-part-type="genus" reg="Eriocoma">E.</tp:taxon-name-part> <tp:taxon-name-part taxon-name-part-type="species" reg="perplexa">perplexa</tp:taxon-name-part></tp:taxon-name></italic> (<xref ref-type="bibr" rid="B23">Valdés Reyna et al. 2013</xref>). In another portion of our tree a strongly-supported clade of five accessions of <italic><tp:taxon-name><tp:taxon-name-part taxon-name-part-type="genus" reg="Eriocoma">E.</tp:taxon-name-part> <tp:taxon-name-part taxon-name-part-type="species" reg="valdesii">valdesii</tp:taxon-name-part></tp:taxon-name></italic> (including <italic>Peterson, Romaschenko &amp; Valdés Reyna 24469</italic>, the type collection) forms a trichotomy with two other strongly-supported clades containing three accessions of <italic><tp:taxon-name><tp:taxon-name-part taxon-name-part-type="genus" reg="Eriocoma">E.</tp:taxon-name-part> <tp:taxon-name-part taxon-name-part-type="species" reg="alta">alta</tp:taxon-name-part></tp:taxon-name></italic> (including the type) and seven accessions of <italic><tp:taxon-name><tp:taxon-name-part taxon-name-part-type="genus" reg="Eriocoma">E.</tp:taxon-name-part> <tp:taxon-name-part taxon-name-part-type="species" reg="lobata">lobata</tp:taxon-name-part></tp:taxon-name></italic> II (<xref ref-type="bibr" rid="B23">Valdés Reyna et al. 2013</xref>). All specimens examined below were sampled, except <italic>Hoge, Barkworth &amp; Valdés Reyna 295</italic>, and formed a clade in our DNA analysis with the type.</p></tp:treatment-sec><tp:treatment-sec sec-type="material" id="SECID0E5TAE"><title>Specimens examined.</title><p>México. <bold>Coahuila</bold>: Municipio de Saltillo, Highway 54 from Saltillo to Concepción del Oro, S to just past Estación Carneros, take road on right to tower, 2160 m, 18 Sep 1989, P.S. Hoge, M.E. Barkworth &amp; J. Valdés Reyna 295 (ANSM, UTC); Sierra Madre Oriental, Estación Carneros, carretera 54, camino a la torre de microondas. <named-content xmlns:xlink="http://www.w3.org/1999/xlink" content-type="dwc:verbatimCoordinates" xlink:type="simple"><named-content content-type="geo-json" specific-use="{&#34;type&#34;:&#34;Point&#34;,&#34;coordinates&#34;:[-101.400278,25.208056]}" id="NCID0EJUAE" xlink:type="simple">25°12'29"N, 101°24'01"W</named-content></named-content>, 2258 m, 8 Sep 2008, Valdés Reyna &amp; M.E. Barkworth 3085, 3087 (ANSM); 3 km above Estacion Carneros on road to radio tower, 25.12190N, 101.12006W, 2315–2400 m, 30 Oct 2019, <italic>P.M. Peterson, K. Romaschenko &amp; J. Valdés Reyna 26818</italic> (CIIDIR, US). <bold>Nuevo León</bold>: Municipio Galeana, 2.3 mi N of Hwy 31 on dirt road, <named-content xmlns:xlink="http://www.w3.org/1999/xlink" content-type="dwc:verbatimCoordinates" xlink:type="simple"><named-content content-type="geo-json" specific-use="{&#34;type&#34;:&#34;Point&#34;,&#34;coordinates&#34;:[-100.160190,24.704780]}" id="NCID0EVUAE" xlink:type="simple">24.70478N, 100.16019W</named-content></named-content>, 2222 m, 9 Sep 2010, P.M. Peterson, J.M. Saarela &amp; K. Romaschenko 23219 (US, CIIDIR); 27 km SW of Galeana on Hwy 58 towards San Roberto, <named-content xmlns:xlink="http://www.w3.org/1999/xlink" content-type="dwc:verbatimCoordinates" xlink:type="simple"><named-content content-type="geo-json" specific-use="{&#34;type&#34;:&#34;Point&#34;,&#34;coordinates&#34;:[-100.116370,24.682140]}" id="NCID0E4UAE" xlink:type="simple">24.68214N, 100.11637W</named-content></named-content>, 2 Nov 2019, <italic>P.M. Peterson &amp; K. Romaschenko 26884</italic> (CIIDIR, US); Municipio Santa Catarina, edge of Parque Nacional Cumbres de Monterey, slopes above Puerto del Canejo, <named-content xmlns:xlink="http://www.w3.org/1999/xlink" content-type="dwc:verbatimCoordinates" xlink:type="simple"><named-content content-type="geo-json" specific-use="{&#34;type&#34;:&#34;Point&#34;,&#34;coordinates&#34;:[-100.586440,25.496860]}" id="NCID0EHVAE" xlink:type="simple">25.49686N, 100.58644W</named-content></named-content>, 2538–2721 m, 6 Sep 2010, P.M. Peterson, J.M. Saarela, K. Romaschenko &amp; I. Cabral Cordero 23158 (US, CIIDIR). <bold>San Luis Potosí</bold>: Municipio Catorce, 3km E of San Jose de Coronados, <named-content xmlns:xlink="http://www.w3.org/1999/xlink" content-type="dwc:verbatimCoordinates" xlink:type="simple"><named-content content-type="geo-json" specific-use="{&#34;type&#34;:&#34;Point&#34;,&#34;coordinates&#34;:[-100.895560,23.591050]}" id="NCID0ERVAE" xlink:type="simple">23.59105N, 100.89556W</named-content></named-content>, 6 Nov 2019, <italic>P.M. Peterson &amp; K. Romaschenko 26941</italic> (CIIDIR, US). <bold>Tamaulipas</bold>: Municipio de Bustamante, 16 km al SE de Bustamante hacia La Presita y Tula. <named-content xmlns:xlink="http://www.w3.org/1999/xlink" content-type="dwc:verbatimCoordinates" xlink:type="simple"><named-content content-type="geo-json" specific-use="{&#34;type&#34;:&#34;Point&#34;,&#34;coordinates&#34;:[-99.666667,23.350000]}" id="NCID0E4VAE" xlink:type="simple">23°21'N, 99°40'W</named-content></named-content>, 1700 m, 26 May 1982, J. Valdés Reyna &amp; M.A. Carranza 1474 (ANSM, US-3103546).</p></tp:treatment-sec><ref-list><ref id="B19"><mixed-citation xmlns:xlink="http://www.w3.org/1999/xlink" xlink:type="simple"><person-group><name name-style="western"><surname>Swallen</surname><given-names>JR</given-names></name></person-group> (<year>1933</year>) <article-title>Two new grasses of the genus <italic><tp:taxon-name><tp:taxon-name-part taxon-name-part-type="genus">Stipa</tp:taxon-name-part></tp:taxon-name></italic> from western United States.</article-title><source>Journal of the Washington Academy of Sciences</source><volume>23</volume>: <fpage>198</fpage>–<lpage>200</lpage>.</mixed-citation></ref><ref id="B2"><mixed-citation xmlns:xlink="http://www.w3.org/1999/xlink" xlink:type="simple"><person-group><name name-style="western"><surname>Barkworth</surname><given-names>ME</given-names></name></person-group> (<year>2007</year>) 10. <tp:taxon-name><tp:taxon-name-part taxon-name-part-type="tribe">Stipeae</tp:taxon-name-part></tp:taxon-name> Dumort. In: Barkworth ME, Capels KM, Long S, Anderton LK, Piep MB (Eds) <tp:taxon-name><tp:taxon-name-part taxon-name-part-type="phylum">Magnoliophyta</tp:taxon-name-part></tp:taxon-name>: <tp:taxon-name><tp:taxon-name-part taxon-name-part-type="subclass">Commelinidae</tp:taxon-name-part></tp:taxon-name> (in part): <tp:taxon-name><tp:taxon-name-part taxon-name-part-type="family">Poaceae</tp:taxon-name-part></tp:taxon-name>, part 1. Oxford Universtiy Press, New York, 109−186.</mixed-citation></ref><ref id="B22"><mixed-citation xmlns:xlink="http://www.w3.org/1999/xlink" xlink:type="simple"><person-group><name name-style="western"><surname>Valdés Reyna</surname><given-names>J</given-names></name></person-group> (<year>2015</year>) <source>Gramíneas de Coahuila.</source><publisher-name>Comisión Nacional para el Conocimiento y Uso de la Biodiversidad</publisher-name>, <publisher-loc>México, D.F.</publisher-loc>, <size units="page">557 pp</size>.</mixed-citation></ref><ref id="B16"><mixed-citation xmlns:xlink="http://www.w3.org/1999/xlink" xlink:type="simple"><person-group><name name-style="western"><surname>Sánchez-Ken</surname><given-names>JG</given-names></name></person-group> (<year>2018</year>) <article-title>Riqueza de especies, clasificación y listado de las gramíneas (<tp:taxon-name><tp:taxon-name-part taxon-name-part-type="family">Poaceae</tp:taxon-name-part></tp:taxon-name>) de México.</article-title><source>Acta Botánica Mexicana</source><volume>126</volume>: <fpage>1</fpage>–<lpage>115</lpage>. <ext-link xlink:type="simple" ext-link-type="doi" xlink:href="10.21829/abm126.2019.1379">https://doi.org/10.21829/abm126.2019.1379</ext-link></mixed-citation></ref><ref id="B5"><mixed-citation xmlns:xlink="http://www.w3.org/1999/xlink" xlink:type="simple"><person-group><name name-style="western"><surname>Dávila</surname><given-names>P</given-names></name><name name-style="western"><surname>Mejia-Saulés</surname><given-names>MT</given-names></name><name name-style="western"><surname>Soriano-Martínez</surname><given-names>AM</given-names></name><name name-style="western"><surname>Herrera-Arrieta</surname><given-names>Y</given-names></name></person-group> (<year>2018</year>) <article-title>Conocimiento taxonómico de la familia <tp:taxon-name><tp:taxon-name-part taxon-name-part-type="family">Poaceae</tp:taxon-name-part></tp:taxon-name> en México.</article-title><source>Botanical Sciences</source><volume>96</volume>(<issue>3</issue>): <fpage>462</fpage>–<lpage>514</lpage>. <ext-link xlink:type="simple" ext-link-type="doi" xlink:href="10.17129/botsci.1894">https://doi.org/10.17129/botsci.1894</ext-link></mixed-citation></ref><ref id="B1"><mixed-citation xmlns:xlink="http://www.w3.org/1999/xlink" xlink:type="simple"><person-group><name name-style="western"><surname>Barkworth</surname><given-names>ME</given-names></name></person-group> (<year>1993</year>) <article-title>North American <tp:taxon-name><tp:taxon-name-part taxon-name-part-type="tribe">Stipeae</tp:taxon-name-part></tp:taxon-name> (<tp:taxon-name><tp:taxon-name-part taxon-name-part-type="family">Gramineae</tp:taxon-name-part></tp:taxon-name>): Taxonomic changes and other comments.</article-title><source>Phytologia</source><volume>74</volume>: <fpage>1</fpage>–<lpage>25</lpage>. <ext-link xlink:type="simple" ext-link-type="doi" xlink:href="10.5962/bhl.part.2304">https://doi.org/10.5962/bhl.part.2304</ext-link></mixed-citation></ref><ref id="B20"><mixed-citation xmlns:xlink="http://www.w3.org/1999/xlink" xlink:type="simple"><person-group><name name-style="western"><surname>Swallen</surname><given-names>JR</given-names></name></person-group> (<year>1943</year>) <article-title>Nine new grasses from México.</article-title><source>Proceedings of the Biological Society of Washington</source><volume>56</volume>: <fpage>77</fpage>–<lpage>84</lpage>.</mixed-citation></ref><ref id="B23"><mixed-citation xmlns:xlink="http://www.w3.org/1999/xlink" xlink:type="simple"><person-group><name name-style="western"><surname>Valdés Reyna</surname><given-names>J</given-names></name><name name-style="western"><surname>Romaschenko</surname><given-names>K</given-names></name><name name-style="western"><surname>Peterson</surname><given-names>PM</given-names></name><name name-style="western"><surname>Soreng</surname><given-names>RJ</given-names></name></person-group> (<year>2013</year>) A molecular phylogeny and classification of <italic><tp:taxon-name><tp:taxon-name-part taxon-name-part-type="genus">Eriocoma</tp:taxon-name-part></tp:taxon-name></italic> and <italic><tp:taxon-name><tp:taxon-name-part taxon-name-part-type="genus">Pseudoeriocoma</tp:taxon-name-part></tp:taxon-name></italic> (<tp:taxon-name><tp:taxon-name-part taxon-name-part-type="family">Poaceae</tp:taxon-name-part></tp:taxon-name>: <tp:taxon-name><tp:taxon-name-part taxon-name-part-type="tribe">Stipeae</tp:taxon-name-part></tp:taxon-name>). Monocots V, 5<sup>th</sup> International Conference on Comparative Biology of Monocotyledons, New York, held at Fordham University Campus, Keating Hall Auditorium [Abstract 8 Jul 2013] <ext-link xlink:type="simple" ext-link-type="uri" xlink:href="https://www.regonline.com/custImages/320000/329272/July8NYBGMonocotsVAbstractBook.pdf">https://www.regonline.com/custImages/320000/329272/July8NYBGMonocotsVAbstractBook.pdf</ext-link></mixed-citation></ref></ref-list></tp:taxon-treatment>
